# Supplementary material for: Effects of an educational program using a virtual social network on nurses’ knowledge and performance of blood pressure measurement: a randomized controlled trial
Source: BMC Nurs. 2022 Dec 21;21:365. doi: 10.1186/s12912-022-01137-0 (PMC9769047; doi:10.1186/s12912-022-01137-0)
Supplement: Supplementary file 1 — Additional file 1. [file 12912_2022_1137_MOESM1_ESM.xlsx]

## Sheet: Sheet1
group	age	gender	educationlevel	durationofBPmeasurement	hearingcheck	visioncheck	readBPmeasurmentguidelines	lastBpTraining	VAR00005accuracyofreadings	totalsystolicdividedpre	totaldiastolicdivipre	totalsystolicdividedpost	totaldiastolicdividedpost	VAR00004knowledge	backknprepercentile	prepareknprepercentile	positionknprepercentile	technqknprepercentile	diagnknprepercentile	totalpreknpercentile	backknpostperc	prepknpostperc	posknpostperc	techknpostperc	diagknpostperc	totalknpostperc	performancescorevar	perfprepreparperc	perfprepositionperc	perfpretechniqperc	perfpre2diagnperc	perfpretotalperc	perfpostprepperc	perfpostpositionperc	perfposttechnperc	perfpostdiagnperc	perfposttotalperc	differesystpre	differesystpost	differediastpre	differediastpost	differratesystpost	differratesystpre	differratedistpre	differratepostdiast
1	27	2	1	2	1	2	1	2	#NULL!	190.4	100	196.6	106.4	#NULL!	66.6667	70	50	33.3333	87.5	58.6957	100	80	80	83.3333	100	86.9565	#NULL!	25	57.1429	44.4444	50	42.8571	37.5	71.4286	55.5556	50	53.5714	-6	0.2	-6.8	-0.4	1	2	2	1
1	25	2	1	2	1	1	1	2	#NULL!	188.2	102	196.6	104	#NULL!	50	70	60	33.3333	25	47.8261	100	70	70	83.3333	100	82.6087	#NULL!	75	71.4286	88.8889	75	78.5714	75	71.4286	100	75	75	-8.2	0.2	-4.8	-2.8	1	2	2	2
1	27	2	1	3	2	2	2	2	#NULL!	189.2	102	196.6	106.8	#NULL!	66.6667	90	50	25	62.5	56.5217	100	80	70	75	100	82.6087	#NULL!	62.5	85.7143	66.6667	75	75	75	71.43	66.6667	75	82.1429	-7.2	0.2	-4.8	0	1	2	2	1
1	28	2	1	3	1	2	2	1	#NULL!	193.2	104	196.6	106.2	#NULL!	33.3333	50	30	50	37.5	41.3043	100	90	70	75	100	84.7826	#NULL!	75	57.1429	66.6667	75	67.8571	75	57.1429	77.7778	50	75	-3.2	0.2	-2.8	-0.6	1	2	2	1
1	31	1	1	4	1	1	1	4	#NULL!	193.4	98	196.6	104	#NULL!	66.6667	50	60	41.6667	87.5	58.6957	100	100	80	83.3333	50	84.7826	#NULL!	37.5	57.1429	77.7778	50	57.1429	50	57.1429	88.8889	50	64.2857	-3	0.2	-8.8	-2.8	1	2	2	2
1	30	1	2	4	1	2	1	4	#NULL!	193.2	96	193.2	104	#NULL!	50	90	50	25	87.5	58.6957	83.3333	70	70	58.3333	87.5	71.7391	#NULL!	87.5	28.5714	77.7778	50	64.2857	87.5	42.8571	77.7778	50	67.8571	-3.2	-3.2	-10.8	-2.8	2	2	2	2
1	26	1	2	3	2	2	1	1	#NULL!	170.6	98	213.2	104	#NULL!	33.3333	30	40	16.6667	62.5	34.7826	66.6667	60	60	58.3333	87.5	65.2174	#NULL!	37.5	14.2857	55.5556	75	42.8571	50	42.86	55.5556	75	53.5714	-25.8	16.8	-8.8	-2.8	2	2	2	2
1	32	1	3	2	2	2	1	2	#NULL!	193.2	102	196.6	103.2	#NULL!	50	80	40	41.6667	75	56.5217	100	90	90	91.6667	100	93.4783	#NULL!	50	28.5714	55.5556	25	42.8571	50	42.8571	66.6667	50	53.5714	-3.2	0.2	-4.8	-3.6	1	2	2	2
1	25	1	3	4	1	2	2	2	#NULL!	192.6	102.2	196.2	105.2	#NULL!	66.6667	90	70	33.3333	87.5	67.3913	100	90	100	91.6667	100	95.6522	#NULL!	75	85.7143	88.8889	75	82.1429	75	76	88.8889	75	75	-3.8	-0.2	-4.6	-1.6	1	2	2	1
1	22	1	1	1	1	2	2	1	#NULL!	186.6	100	194	103.33	#NULL!	66.6667	40	20	25	50	36.9565	100	80	70	66.6667	75	76.087	#NULL!	50	57.1429	55.5556	25	50	50	57.1429	66.6667	25	53.5714	-9.8	-2.4	-6.8	-3.47	2	2	2	2
1	25	1	1	2	1	2	1	2	#NULL!	188.4	98.4	210	103.33	#NULL!	66.6667	60	50	41.6667	75	56.5217	100	100	70	75	87.5	84.7826	#NULL!	50	42.8571	88.8889	75	64.2857	50	57.14	88.8889	75	67.8571	-8	13.6	-8.4	-3.47	2	2	2	2
1	30	1	1	1	2	1	2	3	#NULL!	176.4	98.6	210	104.8	#NULL!	83.3333	70	50	33.3333	75	58.6957	100	100	80	66.6667	100	86.9565	#NULL!	25	57.1429	55.5556	0	39.2857	37.5	71.4286	55.5556	25	50	-20	13.6	-8.2	-2	2	2	2	1
1	29	2	3	3	1	1	2	2	#NULL!	193.2	104.2	196.2	105	#NULL!	100	90	90	58.3333	87.5	82.6087	100	100	90	100	100	97.8261	#NULL!	87.5	71.4286	88.8889	75	82.1429	87.5	85.7143	88.8889	75	85.7143	-3.2	-0.2	-2.6	-1.8	1	2	2	1
1	40	2	2	4	2	1	1	4	#NULL!	190.4	108.6	196.6	105	#NULL!	66.6667	60	60	33.3333	62.5	54.3478	100	80	70	75	75	78.2609	#NULL!	75	57.1429	66.6667	50	64.2857	87.5	57.1429	66.6667	50	67.8571	-6	0.2	1.8	-1.8	1	2	1	1
1	29	1	1	3	1	2	2	4	#NULL!	176.6	108.6	190	104.6	#NULL!	83.3333	50	40	41.6667	75	54.3478	100	80	80	83.3333	75	82.6087	#NULL!	75	42.8571	100	25	64.2857	75	57.1429	100	0	67.8571	-19.8	-6.4	1.8	-2.2	2	2	1	2
1	30	1	1	4	1	2	1	4	#NULL!	190	102.4	196.6	104	#NULL!	66.6667	30	40	41.6667	50	43.4783	100	80	90	83.3333	87.5	86.9565	#NULL!	25	42.8571	55.5556	25	42.8571	37.5	57.1429	66.6667	50	53.5714	-6.4	0.2	-4.4	-2.8	1	2	2	2
1	30	1	1	4	1	1	1	2	#NULL!	190	96	196.4	105	#NULL!	100	90	50	50	87.5	71.7391	100	100	90	91.6667	87.5	93.4783	#NULL!	87.5	71.4286	66.6667	50	75	75	57.1429	66.6667	50	53.57	-6.4	0	-10.8	-1.8	1	2	2	1
1	30	1	1	3	1	1	1	2	#NULL!	193.2	102.6	194	104	#NULL!	50	80	50	50	75	60.8696	100	90	90	83.3333	75	86.9565	#NULL!	25	42.8571	44.4444	25	35.7143	37.5	57.1429	55.5556	25	53.57	-3.2	-2.4	-4.2	-2.8	2	2	2	2
1	30	1	1	3	1	1	1	3	#NULL!	190	108.4	198	105.6	#NULL!	66.6667	30	50	33.3333	87.5	50	83.3333	70	80	75	100	80.4348	#NULL!	25	42.8571	88.8889	50	60.7143	37.5	57.1429	100	75	71.4286	-6.4	1.6	1.6	-1.2	1	2	1	1
1	32	1	3	4	1	1	1	3	#NULL!	193.2	100	196.6	105	#NULL!	66.6667	80	40	66.6667	87.5	67.3913	100	100	100	91.6667	87.5	95.6522	#NULL!	62.5	71.4286	88.8889	25	64.2857	62.5	71.4286	100	25	71.4286	-3.2	0.2	-6.8	-1.8	1	2	2	1
1	33	2	3	3	1	2	1	3	#NULL!	170	96.8	190	102	#NULL!	50	70	60	50	87.5	63.0435	100	100	100	91.6667	75	93.4783	#NULL!	62.5	42.8571	55.5556	75	57.1429	75	57.1429	55.5556	75	71.43	-26.4	-6.4	-10	-4.8	2	2	2	2
1	30	1	1	3	1	1	1	3	#NULL!	193.2	108	196.2	106	#NULL!	33.3333	50	50	50	62.5	50	100	70	70	75	100	80.4348	#NULL!	50	57.1429	88.8889	50	64.2857	50	57.1429	88.8889	50	64.2857	-3.2	-0.2	1.2	-0.8	1	2	1	1
1	30	1	1	1	1	1	1	4	#NULL!	193.2	108	196.6	105	#NULL!	50	40	40	50	75	50	100	80	70	83.3333	87.5	82.6087	#NULL!	75	57.1429	55.5556	50	60.7143	75	57.1429	44.4444	50	60.7143	-3.2	0.2	1.2	-1.8	1	2	1	1
1	24	2	2	2	1	1	1	2	#NULL!	190	102	190	104	#NULL!	33.3333	50	50	33.3333	75	47.8261	100	70	70	58.3333	50	67.3913	#NULL!	75	57.1429	55.5556	50	60.7143	75	42.8571	66.6667	50	60.7143	-6.4	-6.4	-4.8	-2.8	2	2	2	2
1	27	1	1	1	2	1	1	1	#NULL!	186.4	100	188	104	#NULL!	50	60	50	58.3333	75	58.6957	100	80	70	83.3333	75	80.4348	#NULL!	25	42.8571	100	50	64.2857	12.5	28.5714	100	75	57.1429	-10	-8.4	-6.8	-2.8	2	2	2	2
1	22	2	2	2	1	2	1	2	#NULL!	186.667	100	186.6	106	#NULL!	33.3333	50	70	41.6667	50	50	83.3333	60	60	50	37.5	56.5217	#NULL!	37.5	57.1429	44.4444	25	42.8571	37.5	42.8571	44.4444	25	39.2857	-9.73333	-9.8	-6.8	-0.8	2	2	2	1
1	23	2	2	2	1	1	1	2	#NULL!	196.6	102	196.6	104.6	#NULL!	33.3333	70	30	33.3333	25	39.1304	83.3333	60	50	50	37.5	54.3478	#NULL!	50	42.8571	66.6667	25	50	37.5	42.8571	66.6667	25	46.4286	0.2	0.2	-4.8	-2.2	1	1	2	2
1	30	1	1	4	2	2	1	4	#NULL!	178	96	196.6	106	#NULL!	100	90	80	50	62.5	73.913	100	100	100	91.6667	100	97.8261	#NULL!	100	85.7143	88.8889	75	92.8571	87.5	100	77.7778	75	92.8571	-18.4	0.2	-10.8	-0.8	1	2	2	1
1	30	1	1	4	2	2	1	4	#NULL!	190	106	196.6	106	#NULL!	100	90	80	50	62.5	73.913	100	100	90	91.6667	100	95.6522	#NULL!	100	71.4286	100	75	92.8571	87.5	71.4286	100	75	89.2857	-6.4	0.2	-0.8	-0.8	1	2	1	1
1	33	1	2	4	1	2	2	4	#NULL!	185.2	104.8	194	104	#NULL!	33.3333	40	40	41.6667	62.5	43.4783	100	50	50	58.3333	37.5	56.5217	#NULL!	25	57.1429	33.3333	75	50	25	42.8571	22.2222	75	42.8571	-11.2	-2.4	-2	-2.8	2	2	1	2
1	30	1	2	4	1	1	1	4	#NULL!	188.2	100	196.6	104.6	#NULL!	66.6667	60	50	41.6667	87.5	58.6957	83.3333	70	70	75	50	69.5652	#NULL!	50	57.1429	88.8889	25	60.7143	50	57.1429	88.8889	50	64.2857	-8.2	0.2	-6.8	-2.2	1	2	2	2
1	28	1	2	3	2	2	2	2	#NULL!	193.2	106.8	194	105	#NULL!	100	60	50	50	75	63.0435	83.3333	80	80	83.3333	62.5	78.2609	#NULL!	50	71.4286	66.6667	50	67.8571	50	71.4286	55.5556	75	64.2857	-3.2	-2.4	0	-1.8	2	2	1	1
1	24	1	2	3	2	2	1	2	#NULL!	180	106.4	194	102.6	#NULL!	50	60	50	41.6667	100	58.6957	83.3333	80	90	83.3333	75	82.6087	#NULL!	62.5	42.8571	100	50	67.8571	50	57.1429	100	50	67.8571	-16.4	-2.4	-0.4	-4.2	2	2	1	2
1	35	1	3	4	1	2	1	4	#NULL!	186.4	102	196.6	102.6	#NULL!	33.3333	50	40	16.6667	37.5	34.7826	83.3333	80	80	83.3333	37.5	73.913	#NULL!	37.5	14.2857	44.4444	50	42.8571	25	14.2857	33.3333	75	35.7143	-10	0.2	-4.8	-4.2	1	2	2	2
1	26	1	3	2	1	2	2	1	#NULL!	176	100	194	106.6	#NULL!	66.6667	70	80	58.3333	75	69.5652	100	100	100	91.6667	87.5	95.6522	#NULL!	87.5	85.7143	100	50	92.8571	75	85.7143	100	75	89.2857	-20.4	-2.4	-6.8	-0.2	2	2	2	1
2	26	2	1	2	1	2	1	2	#NULL!	194	102	192	102	#NULL!	66.6667	60	40	33.3333	87.5	54.3478	66.6667	70	60	33.3333	87.5	60.8696	#NULL!	37.5	57.1429	33.3333	25	39.2857	25	42.8571	55.5556	50	39.2857	-2.4	-4.4	-4.8	-4.8	2	2	2	2
2	24	2	1	1	1	2	1	2	#NULL!	194	100	194	103	#NULL!	50	60	40	41.6667	25	43.4783	66.6667	60	40	33.3333	37.5	45.6522	#NULL!	75	71.4286	88.8889	50	75	62.5	57.1429	100	50	71.4286	-2.4	-2.4	-6.8	-3.8	2	2	2	2
2	28	2	1	3	2	2	2	2	#NULL!	188.6	100	188	105	#NULL!	66.6667	80	20	41.6667	62.5	52.1739	50	80	40	33.3333	50	50	#NULL!	75	71.4286	55.5556	75	67.8571	62.5	57.14	55.5556	75	64.2857	-7.8	-8.4	-6.8	-1.8	2	2	2	1
2	27	2	1	3	1	2	2	2	#NULL!	192	102	182	105	#NULL!	33.3333	60	20	41.6667	37.5	39.1304	33.3333	60	20	50	37.5	41.3043	#NULL!	75	71.4286	66.6667	75	71.4286	62.5	71.4286	77.7778	50	67.8571	-4.4	-14.4	-4.8	-1.8	2	2	2	1
2	30	1	1	4	1	2	1	4	#NULL!	193.2	96	194.6	98	#NULL!	66.6667	60	40	50	50	52.1739	66.6667	70	60	50	50	58.6957	#NULL!	50	42.8571	55.5556	50	50	25	57.1429	55.5556	50	46.4286	-3.2	-1.8	-10.8	-8.8	1	2	2	2
2	29	1	2	4	1	2	1	4	#NULL!	192.6	102	190	102	#NULL!	50	80	40	41.6667	87.5	58.6957	33.3333	90	40	33.3333	87.5	56.5217	#NULL!	75	42.8571	77.7778	25	60.7143	75	42.8571	88.8889	25	60.7143	-3.8	-6.4	-4.8	-4.8	2	2	2	2
2	24	1	2	3	2	2	1	1	#NULL!	163.2	104	174.6	96	#NULL!	33.3333	20	30	25	62.5	32.6087	33.3333	20	30	33.3333	50	32.6087	#NULL!	62.5	28.5714	44.4444	75	50	50	42.8571	55.5556	50	50	-33.2	-21.8	-2.8	-10.8	2	2	2	2
2	31	1	3	4	2	2	1	2	#NULL!	180.4	105	180	100	#NULL!	50	60	50	66.6667	62.5	58.6957	83.3333	60	60	66.6667	62.5	65.2174	#NULL!	50	42.8571	55.5556	25	46.4286	50	42.8571	66.6667	25	50	-16	-16.4	-1.8	-6.8	2	2	1	2
2	25	1	1	1	1	2	2	3	#NULL!	190	104.2	192	100	#NULL!	66.6667	80	60	50	75	65.2174	66.6667	90	80	50	75	71.7391	#NULL!	50	85.7143	88.8889	50	71.4286	62.5	57.14	77.7778	50	67.8571	-6.4	-4.4	-2.6	-6.8	2	2	2	2
2	22	1	1	1	1	2	2	1	#NULL!	186	103	184.6	102	#NULL!	50	30	30	25	37.5	32.6087	50	30	20	25	37.5	30.4348	#NULL!	37.5	42.8571	55.5556	50	46.4286	37.5	57.1429	55.5556	50	50	-10.4	-11.8	-3.8	-4.8	2	2	2	2
2	26	1	1	2	1	2	1	2	#NULL!	190.4	103	190	103	#NULL!	66.6667	70	40	33.3333	62.5	52.1739	66.6667	70	50	33.3333	62.5	54.3478	#NULL!	50	57.1429	77.7778	50	60.7143	50	57.1429	66.6667	50	57.1429	-6	-6.4	-3.8	-3.8	2	2	2	2
2	27	1	1	1	2	1	2	4	#NULL!	178.6	105	178	104	#NULL!	83.3333	60	40	33.3333	62.5	52.1739	83.3333	50	40	33.3333	62.5	50	#NULL!	25	28.5714	66.6667	0	35.7143	25	42.8571	66.6667	25	42.8571	-17.8	-18.4	-1.8	-2.8	2	2	1	2
2	28	2	1	3	1	1	2	2	#NULL!	190	104	190	104	#NULL!	100	90	90	66.6667	75	82.6087	83.3333	100	90	75	87.5	86.9565	#NULL!	75	28.5714	100	50	67.8571	75	57.1429	100	25	71.4286	-6.4	-6.4	-2.8	-2.8	2	2	2	2
2	36	2	2	4	2	1	1	4	#NULL!	194	102.2	196	106	#NULL!	66.6667	70	50	25	62.5	52.1739	66.6667	60	60	33.3333	75	56.5217	#NULL!	62.5	57.1429	77.7778	50	64.2857	50	57.1429	77.7778	50	60.7143	-2.4	-0.4	-4.6	-0.8	1	2	2	1
2	29	1	1	4	1	2	2	4	#NULL!	176.6	106.6	170.6	104	#NULL!	100	50	40	33.3333	87.5	56.5217	83.3333	60	40	33.3333	100	58.6957	#NULL!	62.5	57.1429	88.8889	0	60.7143	62.5	57.1429	88.8889	25	60.7143	-19.8	-25.8	-0.2	-2.8	2	2	1	2
2	29	1	1	4	1	2	1	4	#NULL!	190	104.4	192	108	#NULL!	66.6667	40	30	50	62.5	47.8261	83.3333	40	30	41.6667	50	45.6522	#NULL!	25	57.1429	44.4444	50	42.8571	25	57.14	44.4444	25	42.8571	-6.4	-4.4	-2.4	1.2	2	2	2	1
2	30	1	1	4	1	1	1	4	#NULL!	190	100	188.6	106.67	#NULL!	100	90	60	58.3333	87.5	76.087	100	90	80	58.3333	100	82.6087	#NULL!	87.5	57.1429	88.8889	50	75	75	71.4286	77.7778	50	71.4286	-6.4	-7.8	-6.8	-0.13	2	2	2	1
2	28	1	1	3	1	1	1	4	#NULL!	190	102	188	106.67	#NULL!	50	70	40	41.6667	87.5	56.5217	50	60	40	41.6667	75	52.1739	#NULL!	12.5	71.4286	44.4444	0	35.7143	25	71.4286	44.4444	25	39.2857	-6.4	-8.4	-4.8	-0.13	2	2	2	1
2	29	1	1	4	1	1	1	3	#NULL!	193.2	102	190	105	#NULL!	66.6667	40	40	25	75	45.6522	66.6667	50	40	33.3333	75	50	#NULL!	37.5	57.1429	88.8889	25	57.1429	50	57.1429	88.8889	25	60.7143	-3.2	-6.4	-4.8	-1.8	2	2	2	1
2	31	1	3	4	2	1	1	4	#NULL!	190	108.2	186.6	104	#NULL!	83.3333	60	60	66.6667	87.5	69.5652	100	70	60	75	87.5	76.087	#NULL!	75	42.8571	66.6667	0	53.5714	75	42.8571	66.6667	50	60.7143	-6.4	-9.8	1.4	-2.8	2	2	1	2
2	32	2	3	4	1	2	1	3	#NULL!	186.6	100	192	102	#NULL!	50	60	50	58.3333	87.5	60.8696	50	60	50	58.3333	87.5	60.8696	#NULL!	62.5	57.1429	55.5556	75	60.7143	75	57.1429	55.5556	75	64.2857	-9.8	-4.4	-6.8	-4.8	2	2	2	2
2	30	1	1	4	1	2	2	4	#NULL!	190	104	188.6	100	#NULL!	33.3333	40	60	50	75	52.1739	33.3333	40	60	50	50	50	#NULL!	50	42.8571	88.8889	50	60.7143	62.5	57.1429	100	50	71.4286	-6.4	-7.8	-2.8	-6.8	2	2	2	2
2	28	1	1	1	1	2	1	4	#NULL!	190	104.6	180.6	104	#NULL!	50	40	40	50	87.5	52.1739	50	40	40	50	75	50	#NULL!	75	71.4286	66.6667	25	64.2857	75	85.7143	66.6667	25	67.8571	-6.4	-15.8	-2.2	-2.8	2	2	2	2
2	24	1	2	1	2	1	1	2	#NULL!	193.2	102.8	192.6	104	#NULL!	33.3333	50	40	33.3333	75	45.6522	50	40	40	66.6667	37.5	41.3043	#NULL!	62.5	42.8571	44.4444	25	46.4286	62.5	42.8571	44.4444	50	50	-3.2	-3.8	-4	-2.8	2	2	2	2
2	26	1	1	1	2	1	2	2	#NULL!	186.6	102	186.6	104	#NULL!	50	50	40	66.6667	62.5	54.3478	66.6667	40	30	58.3333	50	47.8261	#NULL!	25	57.1429	77.7778	50	53.5714	25	42.8571	77.7778	50	50	-9.8	-9.8	-4.8	-2.8	2	2	2	2
2	22	1	2	1	1	2	1	2	#NULL!	190	102	190	105	#NULL!	33.3333	40	60	41.6667	62.5	47.8261	50	30	50	41.6667	50	43.4783	#NULL!	25	57.1429	44.4444	50	42.8571	25	42.8571	55.5556	50	42.8571	-6.4	-6.4	-4.8	-1.8	2	2	2	1
2	22	2	2	2	1	1	1	2	#NULL!	196.6	100.8	196.6	104	#NULL!	33.3333	50	30	25	37.5	34.7826	50	60	30	25	37.5	39.1304	#NULL!	62.5	57.1429	66.6667	50	60.7143	50	57.1429	66.6667	50	57.1429	0.2	0.2	-6	-2.8	1	1	2	2
2	29	1	1	4	2	2	1	4	#NULL!	190	106	188.6	104	#NULL!	100	90	70	50	62.5	71.7391	83.3333	100	90	58.3333	62.5	78.2609	#NULL!	75	85.7143	88.8889	100	85.7143	87.5	85.7143	88.8889	75	85.7143	-6.4	-7.8	-0.8	-2.8	2	2	1	2
2	31	1	1	4	2	2	1	4	#NULL!	194	102.8	192	103	#NULL!	100	80	80	41.6667	75	71.7391	100	80	80	41.6667	87.5	73.913	#NULL!	87.5	71.4286	100	75	85.7143	87.5	60	100	75	89.2857	-2.4	-4.4	-4	-3.8	2	2	2	2
2	33	1	2	4	1	2	2	4	#NULL!	190.2	100	190.6	100	#NULL!	33.3333	50	40	41.6667	62.5	45.6522	33.3333	50	30	41.6667	62.5	43.4783	#NULL!	37.5	57.1429	33.3333	50	42.8571	37.5	57.1429	33.3333	50	42.8571	-6.2	-5.8	-6.8	-6.8	2	2	2	2
2	30	1	2	4	1	1	1	4	#NULL!	190.4	100	193.2	103	#NULL!	66.6667	70	50	33.3333	75	56.5217	66.6667	60	40	33.3333	62.5	50	#NULL!	37.5	57.1429	77.7778	50	57.1429	37.5	57.1429	66.6667	50	53.5714	-6	-3.2	-6.8	-3.8	2	2	2	2
2	27	1	2	3	2	2	2	3	#NULL!	188.2	100	188.6	100	#NULL!	100	60	50	58.3333	75	65.2174	100	70	50	66.6667	87.5	71.7391	#NULL!	50	57.1429	55.5556	75	57.1429	50	57.1429	44.4444	75	53.5714	-8.2	-7.8	-6.8	-6.8	2	2	2	2
2	24	1	1	3	2	2	1	2	#NULL!	190	108	188.6	104	#NULL!	66.6667	60	50	41.6667	100	60.8696	66.6667	70	50	41.6667	100	63.0435	#NULL!	37.5	42.8571	77.7778	75	57.1429	37.5	71.4286	77.7778	50	60.7143	-6.4	-7.8	1.2	-2.8	2	2	1	2
2	35	1	3	4	2	2	1	4	#NULL!	180.4	108.2	182	102	#NULL!	33.3333	50	30	16.6667	37.5	32.6087	33.3333	50	20	25	37.5	32.6087	#NULL!	37.5	42.8571	33.3333	50	39.2857	37.5	42.8571	33.3333	50	39.2857	-16	-14.4	1.4	-4.8	2	2	1	2
2	25	1	1	2	1	2	2	1	#NULL!	170	100.6	170	102	#NULL!	83.3333	70	80	50	62.5	67.3913	83.3333	70	70	50	62.5	65.2174	#NULL!	75	85.7143	100	100	89.2857	75	57.14	100	100	92.8571	-26.4	-26.4	-6.2	-4.8	2	2	2	2
3	#NULL!	#NULL!	#NULL!	#NULL!	#NULL!	#NULL!	#NULL!	#NULL!	#NULL!	194	#NULL!	194	#NULL!	#NULL!	#NULL!	#NULL!	#NULL!	#NULL!	#NULL!	#NULL!	#NULL!	#NULL!	#NULL!	#NULL!	#NULL!	#NULL!	#NULL!	#NULL!	#NULL!	#NULL!	#NULL!	#NULL!	#NULL!	#NULL!	#NULL!	#NULL!	#NULL!	#NULL!	#NULL!	#NULL!	#NULL!	#NULL!	#NULL!	#NULL!	#NULL!
3	#NULL!	#NULL!	#NULL!	#NULL!	#NULL!	#NULL!	#NULL!	#NULL!	#NULL!	198	#NULL!	198	#NULL!	#NULL!	#NULL!	#NULL!	#NULL!	#NULL!	#NULL!	#NULL!	#NULL!	#NULL!	#NULL!	#NULL!	#NULL!	#NULL!	#NULL!	#NULL!	#NULL!	#NULL!	#NULL!	#NULL!	#NULL!	#NULL!	#NULL!	#NULL!	#NULL!	#NULL!	#NULL!	#NULL!	#NULL!	#NULL!	#NULL!	#NULL!	#NULL!
3	#NULL!	#NULL!	#NULL!	#NULL!	#NULL!	#NULL!	#NULL!	#NULL!	#NULL!	178	#NULL!	178	#NULL!	#NULL!	#NULL!	#NULL!	#NULL!	#NULL!	#NULL!	#NULL!	#NULL!	#NULL!	#NULL!	#NULL!	#NULL!	#NULL!	#NULL!	#NULL!	#NULL!	#NULL!	#NULL!	#NULL!	#NULL!	#NULL!	#NULL!	#NULL!	#NULL!	#NULL!	#NULL!	#NULL!	#NULL!	#NULL!	#NULL!	#NULL!	#NULL!
3	#NULL!	#NULL!	#NULL!	#NULL!	#NULL!	#NULL!	#NULL!	#NULL!	#NULL!	194	#NULL!	194	#NULL!	#NULL!	#NULL!	#NULL!	#NULL!	#NULL!	#NULL!	#NULL!	#NULL!	#NULL!	#NULL!	#NULL!	#NULL!	#NULL!	#NULL!	#NULL!	#NULL!	#NULL!	#NULL!	#NULL!	#NULL!	#NULL!	#NULL!	#NULL!	#NULL!	#NULL!	#NULL!	#NULL!	#NULL!	#NULL!	#NULL!	#NULL!	#NULL!
3	#NULL!	#NULL!	#NULL!	#NULL!	#NULL!	#NULL!	#NULL!	#NULL!	#NULL!	218	#NULL!	218	#NULL!	#NULL!	#NULL!	#NULL!	#NULL!	#NULL!	#NULL!	#NULL!	#NULL!	#NULL!	#NULL!	#NULL!	#NULL!	#NULL!	#NULL!	#NULL!	#NULL!	#NULL!	#NULL!	#NULL!	#NULL!	#NULL!	#NULL!	#NULL!	#NULL!	#NULL!	#NULL!	#NULL!	#NULL!	#NULL!	#NULL!	#NULL!	#NULL!
4	#NULL!	#NULL!	#NULL!	#NULL!	#NULL!	#NULL!	#NULL!	#NULL!	#NULL!	#NULL!	106	#NULL!	106	#NULL!	#NULL!	#NULL!	#NULL!	#NULL!	#NULL!	#NULL!	#NULL!	#NULL!	#NULL!	#NULL!	#NULL!	#NULL!	#NULL!	#NULL!	#NULL!	#NULL!	#NULL!	#NULL!	#NULL!	#NULL!	#NULL!	#NULL!	#NULL!	#NULL!	#NULL!	#NULL!	#NULL!	#NULL!	#NULL!	#NULL!	#NULL!
4	#NULL!	#NULL!	#NULL!	#NULL!	#NULL!	#NULL!	#NULL!	#NULL!	#NULL!	#NULL!	116	#NULL!	116	#NULL!	#NULL!	#NULL!	#NULL!	#NULL!	#NULL!	#NULL!	#NULL!	#NULL!	#NULL!	#NULL!	#NULL!	#NULL!	#NULL!	#NULL!	#NULL!	#NULL!	#NULL!	#NULL!	#NULL!	#NULL!	#NULL!	#NULL!	#NULL!	#NULL!	#NULL!	#NULL!	#NULL!	#NULL!	#NULL!	#NULL!	#NULL!
4	#NULL!	#NULL!	#NULL!	#NULL!	#NULL!	#NULL!	#NULL!	#NULL!	#NULL!	#NULL!	100	#NULL!	100	#NULL!	#NULL!	#NULL!	#NULL!	#NULL!	#NULL!	#NULL!	#NULL!	#NULL!	#NULL!	#NULL!	#NULL!	#NULL!	#NULL!	#NULL!	#NULL!	#NULL!	#NULL!	#NULL!	#NULL!	#NULL!	#NULL!	#NULL!	#NULL!	#NULL!	#NULL!	#NULL!	#NULL!	#NULL!	#NULL!	#NULL!	#NULL!
4	#NULL!	#NULL!	#NULL!	#NULL!	#NULL!	#NULL!	#NULL!	#NULL!	#NULL!	#NULL!	96	#NULL!	96	#NULL!	#NULL!	#NULL!	#NULL!	#NULL!	#NULL!	#NULL!	#NULL!	#NULL!	#NULL!	#NULL!	#NULL!	#NULL!	#NULL!	#NULL!	#NULL!	#NULL!	#NULL!	#NULL!	#NULL!	#NULL!	#NULL!	#NULL!	#NULL!	#NULL!	#NULL!	#NULL!	#NULL!	#NULL!	#NULL!	#NULL!	#NULL!
4	#NULL!	#NULL!	#NULL!	#NULL!	#NULL!	#NULL!	#NULL!	#NULL!	#NULL!	#NULL!	116	#NULL!	116	#NULL!	#NULL!	#NULL!	#NULL!	#NULL!	#NULL!	#NULL!	#NULL!	#NULL!	#NULL!	#NULL!	#NULL!	#NULL!	#NULL!	#NULL!	#NULL!	#NULL!	#NULL!	#NULL!	#NULL!	#NULL!	#NULL!	#NULL!	#NULL!	#NULL!	#NULL!	#NULL!	#NULL!	#NULL!	#NULL!	#NULL!	#NULL!
